# Supplementary material for: Traces of business cycles in credit-rating migrations
Source: PLoS One. 2017 Apr 20;12(4):e0175911. doi: 10.1371/journal.pone.0175911 (PMC5398736; doi:10.1371/journal.pone.0175911)
Supplement: S1 File — (XLS) [file pone.0175911.s001.xls]

## Sheet: dataset_info
The dataset contains the total counts of debtors' transitions from the rating class at the start of the year to the year end for each industry sector by SIC classification and for each rating class from S&P.
The data covers the time period from 1991 to 2015.
Each count represent the total number of debtors of particular industry and of particular rating class at the start of the year that had a rating at the end of the year.
Column A contains the industry of the debtor
Column B contains the rating class of the debtor at the start of each calendar year
Column C contains the rating class of the debtor at the end of each calendar year
Columns D-AB contain the total number of debtors per each category in column A-B-C

## Sheet: Counts
Industry	Rating_year_start	Rating_year_end	2015-12-31	2014-12-31	2013-12-31	2012-12-31	2011-12-31	2010-12-31	2009-12-31	2008-12-31	2007-12-31	2006-12-31	2005-12-31	2004-12-31	2003-12-31	2002-12-31	2001-12-31	2000-12-31	1999-12-31	1998-12-31	1997-12-31	1996-12-31	1995-12-31	1994-12-31	1993-12-31	1992-12-31	1991-12-31
SIC01	AAA	AAA	0	0	0	1	1	1	1	1	1	7	9	9	9	8	8	7	4	8	8	8	6	4	4	4	3
SIC01	AAA	AA	0	0	1	0	0	0	0	0	0	0	0	0	0	0	0	0	4	0	0	0	0	0	0	1	0
SIC01	AAA	A	0	0	0	0	0	0	0	0	0	0	0	0	0	0	0	0	0	0	0	0	0	0	0	0	0
SIC01	AAA	BBB	0	0	0	0	0	0	0	0	0	0	0	0	0	0	0	0	0	0	0	0	0	0	0	0	0
SIC01	AAA	BB	0	0	0	0	0	0	0	0	0	0	0	0	0	0	0	0	0	0	0	0	0	0	0	0	0
SIC01	AAA	B	0	0	0	0	0	0	0	0	0	0	0	0	0	0	0	0	0	0	0	0	0	0	0	0	0
SIC01	AAA	CCC/C	0	0	0	0	0	0	0	0	0	0	0	0	0	0	0	0	0	0	0	0	0	0	0	0	0
SIC01	AAA	D	0	0	0	0	0	0	0	0	0	0	0	0	0	0	0	0	0	0	0	0	0	0	0	0	0
SIC01	AA	AAA	0	0	0	0	0	0	0	0	0	0	0	0	0	1	0	0	1	0	0	0	1	0	0	0	0
SIC01	AA	AA	8	7	3	4	3	3	1	1	2	12	10	12	13	16	21	18	14	17	17	15	13	14	10	6	2
SIC01	AA	A	0	0	1	0	0	0	0	0	0	0	1	0	2	10	0	1	2	0	0	0	0	0	0	0	0
SIC01	AA	BBB	0	0	0	1	0	0	0	0	0	0	0	0	0	0	0	0	0	0	0	0	0	0	0	0	0
SIC01	AA	BB	0	0	0	0	0	0	0	0	0	0	0	0	0	0	0	0	0	0	0	0	0	0	0	0	0
SIC01	AA	B	0	0	0	0	0	0	0	0	0	0	0	0	0	0	0	0	0	0	0	0	0	0	0	0	0
SIC01	AA	CCC/C	0	0	0	0	0	0	0	0	0	0	0	0	0	0	0	0	0	0	0	0	0	0	0	0	0
SIC01	AA	D	0	0	0	0	0	0	0	0	0	0	0	0	0	0	0	0	0	0	0	0	0	0	0	0	0
SIC01	A	AAA	0	0	0	0	0	0	0	0	0	0	0	0	0	0	0	0	0	0	0	0	0	0	0	0	0
SIC01	A	AA	3	0	3	0	2	0	1	0	0	0	0	0	0	0	1	1	0	0	0	1	0	0	0	0	0
SIC01	A	A	17	22	20	24	24	23	23	21	21	55	48	52	45	38	27	31	27	25	26	24	19	16	12	10	5
SIC01	A	BBB	3	0	0	2	1	3	1	2	0	1	5	1	6	1	7	3	8	2	0	0	1	2	1	2	0
SIC01	A	BB	0	0	0	0	0	0	0	0	0	0	0	0	0	0	0	0	0	0	0	0	0	0	0	0	0
SIC01	A	B	0	0	0	0	0	0	0	0	0	0	0	0	0	0	0	0	0	0	0	0	0	0	0	0	0
SIC01	A	CCC/C	0	0	0	0	0	0	0	0	0	0	0	0	0	0	0	0	0	0	0	0	0	0	0	0	0
SIC01	A	D	0	0	0	0	0	0	0	0	0	0	0	0	0	0	0	0	0	0	0	0	0	0	0	0	0
SIC01	BBB	AAA	0	0	0	0	0	0	0	0	0	0	0	0	0	1	0	0	0	0	0	0	0	0	0	0	0
SIC01	BBB	AA	0	0	0	0	0	0	0	0	0	0	2	0	0	0	2	1	0	0	0	0	0	0	0	0	0
SIC01	BBB	A	0	2	1	0	1	0	0	0	2	1	4	1	2	2	5	2	0	1	1	0	2	1	1	0	2
SIC01	BBB	BBB	49	57	60	60	56	52	47	47	43	107	93	98	82	85	79	83	74	66	51	43	31	27	23	17	10
SIC01	BBB	BB	5	3	0	0	3	1	0	1	2	1	6	1	4	6	2	1	4	1	2	0	1	0	1	2	2
SIC01	BBB	B	0	0	0	0	1	0	0	0	0	0	0	0	0	0	0	0	0	0	0	0	0	0	0	0	0
SIC01	BBB	CCC/C	0	0	0	0	0	0	0	0	0	0	0	0	0	2	1	0	0	0	0	0	0	0	0	0	0
SIC01	BBB	D	0	0	0	0	0	0	0	0	0	0	0	0	1	0	0	0	0	0	0	0	0	0	0	0	0
SIC01	BB	AAA	0	0	0	0	0	0	0	0	0	0	0	0	0	0	0	0	0	0	0	0	0	0	0	0	0
SIC01	BB	AA	0	0	0	0	0	0	0	0	0	0	0	0	0	0	0	0	0	0	0	0	0	0	0	0	0
SIC01	BB	A	0	0	0	0	0	0	0	0	0	0	0	0	0	0	0	0	0	0	0	0	0	0	0	0	0
SIC01	BB	BBB	2	0	1	0	3	3	2	2	3	4	5	4	4	2	2	4	2	2	8	0	1	0	0	0	3
SIC01	BB	BB	45	53	45	41	41	39	34	32	25	61	60	69	61	58	53	55	46	35	28	28	21	19	12	7	4
SIC01	BB	B	11	4	3	5	1	2	6	2	0	6	10	4	5	3	4	5	2	7	1	2	0	2	1	2	0
SIC01	BB	CCC/C	2	0	0	0	0	0	0	0	0	0	0	0	0	0	0	0	0	0	1	0	0	0	0	0	0
SIC01	BB	D	0	0	1	0	0	0	0	0	0	0	0	0	0	4	0	0	0	0	0	0	0	0	0	0	0
SIC01	B	AAA	0	0	0	0	0	0	0	0	0	0	0	0	0	0	0	0	0	0	0	0	0	0	0	0	0
SIC01	B	AA	0	0	0	0	0	0	0	0	0	0	0	0	0	0	0	0	0	0	0	0	0	0	0	0	0
SIC01	B	A	0	0	0	0	0	0	0	0	0	0	0	0	0	0	0	0	0	0	0	0	0	0	0	0	0
SIC01	B	BBB	0	0	0	0	0	0	0	0	0	0	3	0	0	0	0	1	0	0	0	0	1	0	0	0	0
SIC01	B	BB	2	1	4	0	1	2	2	3	5	2	3	4	4	0	2	1	3	0	3	5	3	0	2	1	0
SIC01	B	B	82	92	75	52	43	31	23	24	20	75	45	35	30	40	45	49	48	29	16	11	16	14	10	6	3
SIC01	B	CCC/C	11	2	3	5	0	1	4	0	1	0	5	2	1	5	4	4	7	3	0	1	0	0	0	0	0
SIC01	B	D	11	2	2	1	0	0	4	1	0	0	0	2	2	7	3	1	1	0	0	0	0	0	0	0	0
SIC01	CCC/C	AAA	0	0	0	0	0	0	0	0	0	0	0	0	0	0	0	0	0	0	0	0	0	0	0	0	0
SIC01	CCC/C	AA	0	0	0	0	0	0	0	0	0	0	0	0	0	0	0	0	0	0	0	0	0	0	0	0	0
SIC01	CCC/C	A	0	0	0	0	0	0	0	0	0	0	0	0	0	0	0	0	0	0	0	0	0	0	0	0	0
SIC01	CCC/C	BBB	0	0	0	0	0	0	0	0	0	0	1	0	0	0	0	0	0	0	0	0	0	0	0	0	0
SIC01	CCC/C	BB	0	0	0	0	0	0	0	0	0	0	0	0	0	0	0	0	0	0	0	0	0	0	0	0	0
SIC01	CCC/C	B	0	1	0	3	1	3	0	1	2	0	3	3	2	0	1	1	0	1	0	0	0	0	0	0	1
SIC01	CCC/C	CCC/C	4	3	5	2	1	2	1	0	0	6	0	3	8	5	9	11	5	1	1	0	0	0	0	0	0
SIC01	CCC/C	D	6	4	2	0	2	0	0	2	0	1	1	2	2	9	3	2	1	0	0	0	0	0	0	0	0
SIC23	AAA	AAA	3	3	3	3	3	3	3	7	8	12	12	12	15	15	16	15	15	17	20	19	18	18	20	16	15
SIC23	AAA	AA	0	0	0	0	0	0	4	1	1	0	2	3	0	2	1	0	2	3	0	0	0	1	0	1	0
SIC23	AAA	A	0	0	0	0	0	0	0	0	0	0	0	0	0	0	0	2	0	0	0	0	0	1	0	0	0
SIC23	AAA	BBB	0	0	0	0	0	0	0	0	0	0	0	0	0	0	0	0	0	0	0	0	0	0	0	0	0
SIC23	AAA	BB	0	0	0	0	0	0	0	0	0	0	0	0	0	0	0	0	0	0	0	0	0	0	0	0	0
SIC23	AAA	B	0	0	0	0	0	0	0	0	0	0	0	0	0	0	0	0	0	0	0	0	0	0	0	0	0
SIC23	AAA	CCC/C	0	0	0	0	0	0	0	0	0	0	0	0	0	0	0	0	0	0	0	0	0	0	0	0	0
SIC23	AAA	D	0	0	0	0	0	0	0	0	0	0	0	0	0	0	0	0	0	0	0	0	0	0	0	0	0
SIC23	AA	AAA	0	0	0	0	0	0	0	0	0	0	0	0	0	0	0	0	1	0	0	0	0	0	0	1	0
SIC23	AA	AA	27	32	29	25	27	28	24	28	27	60	57	53	55	59	62	57	60	62	54	55	48	47	40	33	22
SIC23	AA	A	1	2	0	2	1	0	5	1	2	2	2	4	3	9	6	10	11	3	9	1	6	3	1	1	0
SIC23	AA	BBB	0	0	0	0	0	0	0	0	0	0	0	0	0	1	0	0	0	0	0	0	0	0	0	0	0
SIC23	AA	BB	0	0	0	0	0	0	0	0	0	0	0	0	0	0	0	0	0	0	0	0	0	0	0	0	0
SIC23	AA	B	0	0	0	0	0	0	0	0	0	0	0	0	0	0	0	0	0	0	0	0	0	0	0	0	0
SIC23	AA	CCC/C	0	0	0	0	0	0	0	0	0	0	0	0	0	0	0	0	0	0	0	0	0	0	0	0	0
SIC23	AA	D	0	0	0	0	0	0	0	0	0	0	0	0	0	0	0	0	0	0	0	0	0	0	0	0	0
SIC23	A	AAA	0	0	0	0	0	0	0	0	0	0	0	0	0	0	0	0	0	0	0	0	0	0	0	0	0
SIC23	A	AA	1	0	4	3	0	0	0	1	1	2	3	1	0	1	1	5	0	3	6	2	1	2	1	0	0
SIC23	A	A	101	110	108	111	109	108	108	108	106	239	244	239	211	197	193	185	175	167	139	136	113	104	92	77	55
SIC23	A	BBB	4	4	4	4	5	7	9	6	10	23	13	2	10	15	18	16	15	7	3	2	3	3	4	2	3
SIC23	A	BB	0	0	1	0	0	0	0	2	0	1	0	1	0	1	0	2	0	0	1	0	0	0	0	0	0
SIC23	A	B	0	0	0	0	0	0	0	0	0	0	0	0	0	0	0	0	0	0	0	0	0	0	0	0	0
SIC23	A	CCC/C	0	0	0	0	0	0	0	0	0	0	0	0	0	0	0	0	0	0	0	0	0	0	0	0	0
SIC23	A	D	0	0	0	0	0	0	0	0	0	0	0	0	0	0	0	0	0	0	0	0	0	0	0	0	0
SIC23	BBB	AAA	0	0	0	0	0	0	0	0	0	0	0	0	0	0	0	0	0	0	0	0	0	0	0	0	0
SIC23	BBB	AA	0	0	0	0	0	0	0	0	0	0	0	0	0	0	0	0	1	0	0	0	0	0	0	0	0
SIC23	BBB	A	6	6	6	3	8	6	2	10	9	5	12	0	5	5	6	4	3	7	5	4	4	2	0	2	2
SIC23	BBB	BBB	175	191	181	176	166	167	152	156	152	338	308	303	252	237	222	183	158	137	119	109	81	69	57	42	27
SIC23	BBB	BB	7	2	5	4	7	2	13	4	2	7	20	5	14	21	18	6	7	9	2	1	1	2	4	2	5
SIC23	BBB	B	0	0	0	0	0	2	0	1	1	2	3	1	0	2	0	4	0	3	4	1	1	0	0	1	1
SIC23	BBB	CCC/C	0	0	0	0	0	0	0	0	0	0	0	0	1	0	1	0	0	0	0	0	0	0	0	0	0
SIC23	BBB	D	0	0	0	0	0	0	0	0	0	0	0	0	1	0	2	0	0	0	0	0	0	0	0	0	0
SIC23	BB	AAA	0	0	0	0	0	0	0	0	0	0	0	0	0	0	0	0	0	0	0	0	0	0	0	0	0
SIC23	BB	AA	0	0	1	0	0	0	0	0	0	0	0	0	0	0	0	0	0	0	0	0	0	0	0	0	0
SIC23	BB	A	0	0	0	0	0	0	0	0	0	0	0	0	0	0	0	0	0	0	0	0	2	0	0	0	0
SIC23	BB	BBB	3	3	9	9	7	6	3	7	6	12	25	8	6	9	3	13	1	6	7	8	10	5	2	7	3
SIC23	BB	BB	128	142	129	130	119	104	97	111	107	243	238	227	197	189	173	179	165	116	84	72	64	55	36	30	18
SIC23	BB	B	10	7	10	3	6	6	16	10	8	19	23	24	30	17	36	18	17	10	3	3	0	2	2	2	2
SIC23	BB	CCC/C	0	0	0	0	0	0	0	1	0	0	0	0	1	4	0	1	0	1	0	0	0	0	0	0	0
SIC23	BB	D	0	0	0	1	0	0	0	1	0	0	2	2	2	3	14	2	2	0	0	0	0	0	0	0	0
SIC23	B	AAA	0	0	0	0	0	0	0	0	0	0	0	0	0	0	0	0	0	0	0	0	0	0	0	0	0
SIC23	B	AA	0	0	0	0	0	0	0	0	0	0	0	0	0	0	0	0	0	0	0	0	0	0	0	0	0
SIC23	B	A	0	0	0	0	0	0	0	0	0	0	0	0	0	0	2	0	0	0	0	0	1	0	0	0	0
SIC23	B	BBB	0	0	0	0	1	0	0	0	0	0	0	0	0	0	0	0	0	0	0	0	1	0	3	0	0
SIC23	B	BB	8	12	6	5	16	14	2	4	9	18	14	20	9	10	6	12	4	14	3	1	4	7	4	1	1
SIC23	B	B	127	126	119	111	107	94	79	82	84	266	232	214	196	205	214	228	194	120	67	42	32	18	13	11	8
SIC23	B	CCC/C	7	6	4	2	5	2	9	12	4	13	28	11	12	22	25	10	6	3	0	0	0	1	1	2	1
SIC23	B	D	2	0	1	0	0	0	16	8	1	3	8	4	11	17	25	11	7	0	0	0	0	0	0	0	0
SIC23	CCC/C	AAA	0	0	0	0	0	0	0	0	0	0	0	0	0	0	0	0	0	0	0	0	0	0	0	0	0
SIC23	CCC/C	AA	0	0	0	0	0	0	0	0	0	0	0	0	0	0	0	0	0	0	0	0	0	0	0	0	0
SIC23	CCC/C	A	0	0	0	0	0	0	0	0	0	0	0	0	0	0	0	0	0	0	0	0	0	0	0	0	0
SIC23	CCC/C	BBB	0	0	0	0	0	0	0	0	0	0	0	0	0	0	0	0	0	0	0	0	0	0	0	0	0
SIC23	CCC/C	BB	0	0	0	0	0	0	0	0	0	0	0	0	0	0	0	0	0	0	0	1	0	0	1	0	0
SIC23	CCC/C	B	1	2	2	0	0	6	0	2	2	3	3	5	2	3	1	1	1	0	0	1	0	0	2	1	0
SIC23	CCC/C	CCC/C	9	8	7	9	5	5	5	9	8	23	17	16	17	15	6	5	4	0	0	0	2	1	0	3	3
SIC23	CCC/C	D	2	2	3	1	2	4	22	2	5	8	6	8	20	13	9	5	2	0	0	0	0	0	0	0	0
SIC4	AAA	AAA	2	2	2	3	5	4	5	5	7	14	14	15	12	16	19	18	26	28	25	25	23	22	18	15	12
SIC4	AAA	AA	0	0	0	2	0	1	0	2	0	0	1	0	2	3	0	10	2	0	1	0	3	0	1	1	1
SIC4	AAA	A	0	0	0	0	0	0	0	0	0	0	0	0	0	0	1	0	0	0	0	0	0	0	0	0	0
SIC4	AAA	BBB	0	0	0	0	0	0	0	0	0	0	0	0	0	0	0	0	1	0	0	0	0	0	0	0	0
SIC4	AAA	BB	0	0	0	0	0	0	0	0	0	0	0	0	0	0	0	0	0	0	0	0	0	0	0	0	0
SIC4	AAA	B	0	0	0	0	0	0	0	0	0	0	0	0	0	0	0	0	0	0	0	0	0	0	0	0	0
SIC4	AAA	CCC/C	0	0	0	0	0	0	0	0	0	0	0	0	0	0	0	0	0	0	0	0	0	0	0	0	0
SIC4	AAA	D	0	0	0	0	0	0	0	0	0	0	0	0	0	0	0	0	0	0	0	0	0	0	0	0	0
SIC4	AA	AAA	0	0	0	0	0	0	0	0	0	0	0	0	3	0	0	1	1	0	0	0	0	0	0	0	0
SIC4	AA	AA	24	26	24	22	24	27	30	38	41	63	57	69	65	87	73	69	89	95	92	98	84	76	59	55	39
SIC4	AA	A	3	2	0	5	5	2	4	4	1	1	13	4	25	14	20	38	9	8	6	3	5	4	5	2	3
SIC4	AA	BBB	0	0	0	1	1	0	0	0	0	0	0	0	0	1	0	2	2	0	6	0	1	0	0	0	0
SIC4	AA	BB	0	0	0	0	0	0	0	0	0	0	0	0	0	0	0	0	1	0	0	0	0	0	0	0	0
SIC4	AA	B	0	0	0	0	0	0	0	0	0	0	0	0	0	0	0	0	0	0	2	0	0	0	0	0	0
SIC4	AA	CCC/C	0	0	0	0	0	0	0	0	0	0	0	0	0	0	0	0	0	0	0	0	0	0	0	0	0
SIC4	AA	D	0	0	0	0	0	0	0	0	0	0	0	0	0	0	0	0	0	0	0	0	0	0	0	0	0
SIC4	A	AAA	0	0	0	0	0	0	0	0	0	0	0	0	0	0	0	0	0	0	0	0	0	0	0	0	0
SIC4	A	AA	7	1	2	0	4	1	0	0	0	1	0	0	0	0	8	4	5	0	5	0	4	2	0	1	0
SIC4	A	A	155	177	163	166	173	172	174	171	160	389	365	367	322	294	278	219	195	186	166	144	132	122	103	84	64
SIC4	A	BBB	10	5	14	15	8	14	7	5	3	25	31	14	36	53	30	21	20	5	4	8	7	2	4	4	9
SIC4	A	BB	0	0	0	0	0	0	0	0	3	2	0	0	1	3	1	1	1	0	0	1	0	0	0	1	0
SIC4	A	B	0	0	0	0	0	0	0	0	2	0	0	0	0	0	0	0	0	0	0	0	0	0	0	0	0
SIC4	A	CCC/C	0	0	0	0	0	0	0	0	0	0	0	0	0	1	2	0	0	0	0	0	0	0	0	0	0
SIC4	A	D	0	0	0	0	0	0	0	0	0	0	0	0	0	0	3	0	0	0	0	0	0	0	0	0	0
SIC4	BBB	AAA	0	0	0	0	0	0	0	0	0	0	0	0	0	0	0	0	0	0	0	0	0	0	0	0	0
SIC4	BBB	AA	0	0	0	0	0	0	0	0	0	0	0	0	0	0	0	0	2	0	0	0	0	0	0	0	0
SIC4	BBB	A	19	5	18	6	2	9	10	3	11	4	14	10	10	24	13	12	15	2	5	8	1	1	4	6	3
SIC4	BBB	BBB	270	304	292	289	290	275	266	273	245	448	420	414	367	297	281	224	175	159	123	102	90	80	66	60	40
SIC4	BBB	BB	0	6	5	6	5	0	5	5	11	2	2	9	8	25	10	2	2	5	4	3	1	3	7	4	0
SIC4	BBB	B	0	0	0	0	2	0	0	1	0	0	1	0	1	13	0	0	0	0	0	0	0	0	0	0	0
SIC4	BBB	CCC/C	0	0	0	0	0	0	0	0	0	0	0	0	0	3	1	0	0	0	0	0	0	0	0	0	0
SIC4	BBB	D	0	0	0	0	0	0	0	0	0	0	1	0	0	10	1	1	0	0	0	0	0	0	0	0	0
SIC4	BB	AAA	0	0	0	0	0	0	0	0	0	0	0	1	0	0	0	0	0	1	0	0	0	0	0	0	0
SIC4	BB	AA	0	0	0	0	0	0	0	0	0	0	0	0	0	0	0	0	0	0	0	0	0	0	0	0	0
SIC4	BB	A	0	0	0	0	0	0	0	0	0	0	3	1	0	2	1	0	0	1	1	0	1	0	0	0	0
SIC4	BB	BBB	3	2	12	8	2	4	8	10	15	7	6	4	5	5	10	3	8	6	4	6	1	1	3	2	5
SIC4	BB	BB	60	67	54	64	64	60	58	66	51	120	110	101	71	74	104	100	73	65	49	39	34	32	19	4	2
SIC4	BB	B	8	1	5	4	3	5	7	4	2	5	10	6	26	26	7	5	3	3	1	1	2	0	1	0	3
SIC4	BB	CCC/C	0	0	0	0	0	0	0	1	0	0	0	0	1	4	5	0	1	0	0	0	0	0	0	0	0
SIC4	BB	D	0	0	0	0	0	0	0	0	0	0	0	0	5	13	0	0	0	0	0	0	0	0	0	0	0
SIC4	B	AAA	0	0	0	0	0	0	0	0	0	0	0	0	0	0	0	0	0	0	0	0	0	0	0	0	0
SIC4	B	AA	0	0	0	0	0	0	0	0	0	0	0	0	0	0	0	0	0	0	0	0	0	0	0	0	0
SIC4	B	A	0	0	0	0	0	0	0	0	1	0	1	2	0	0	4	1	1	0	1	0	0	0	0	0	0
SIC4	B	BBB	0	1	0	0	0	0	0	0	0	0	0	0	0	0	1	0	2	0	0	0	0	0	0	0	0
SIC4	B	BB	6	7	12	0	2	8	4	3	12	18	16	5	15	4	0	5	8	5	8	1	2	1	2	4	0
SIC4	B	B	45	62	62	65	61	54	44	48	41	133	111	104	77	71	100	113	102	68	29	30	21	15	5	4	4
SIC4	B	CCC/C	3	2	1	6	2	1	3	5	0	2	6	4	18	23	23	11	2	4	0	1	0	0	0	0	0
SIC4	B	D	0	0	1	3	4	0	9	2	0	1	7	0	6	19	24	13	2	0	0	0	0	0	0	0	0
SIC4	CCC/C	AAA	0	0	0	0	0	0	0	0	0	0	0	0	0	0	0	0	0	0	0	0	0	0	0	0	0
SIC4	CCC/C	AA	0	0	0	0	0	0	0	0	0	0	0	0	0	0	0	0	0	0	0	0	0	0	0	0	0
SIC4	CCC/C	A	0	0	0	0	0	0	0	0	0	0	0	1	0	0	0	0	0	0	0	0	0	0	0	0	0
SIC4	CCC/C	BBB	0	0	0	0	0	0	0	0	0	0	1	0	0	0	0	0	0	0	0	0	0	0	0	0	0
SIC4	CCC/C	BB	0	1	0	0	0	0	0	0	0	0	0	0	0	1	0	0	0	0	0	0	0	0	0	0	0
SIC4	CCC/C	B	0	0	3	0	0	4	1	0	4	3	5	1	1	3	1	0	0	2	0	0	0	0	0	0	0
SIC4	CCC/C	CCC/C	4	3	7	5	5	2	3	4	5	13	12	18	15	9	7	2	1	2	4	3	1	1	0	0	0
SIC4	CCC/C	D	0	5	1	3	0	1	5	1	0	1	3	12	24	25	10	4	6	0	0	0	0	0	0	0	0
SIC5	AAA	AAA	0	0	0	0	1	1	1	2	2	4	4	4	4	4	3	2	1	1	1	1	1	0	0	0	0
SIC5	AAA	AA	0	0	0	1	0	0	0	0	0	0	0	0	0	0	0	0	1	0	0	0	0	0	0	0	0
SIC5	AAA	A	0	0	0	0	0	0	0	0	0	0	0	0	0	0	0	0	0	0	0	0	0	0	0	0	0
SIC5	AAA	BBB	0	0	0	0	0	0	0	0	0	0	0	0	0	0	0	0	0	0	0	0	0	0	0	0	0
SIC5	AAA	BB	0	0	0	0	0	0	0	0	0	0	0	0	0	0	0	0	0	0	0	0	0	0	0	0	0
SIC5	AAA	B	0	0	0	0	0	0	0	0	0	0	0	0	0	0	0	0	0	0	0	0	0	0	0	0	0
SIC5	AAA	CCC/C	0	0	0	0	0	0	0	0	0	0	0	0	0	0	0	0	0	0	0	0	0	0	0	0	0
SIC5	AAA	D	0	0	0	0	0	0	0	0	0	0	0	0	0	0	0	0	0	0	0	0	0	0	0	0	0
SIC5	AA	AAA	0	0	0	0	0	0	0	0	0	0	0	0	0	0	0	0	0	0	0	0	0	0	0	0	0
SIC5	AA	AA	4	6	6	4	4	5	5	4	4	10	11	11	11	11	11	14	13	12	12	10	9	9	9	9	7
SIC5	AA	A	0	0	0	0	1	0	0	0	0	1	0	0	0	0	6	0	0	1	0	2	1	1	1	0	0
SIC5	AA	BBB	0	0	0	0	0	0	0	0	0	0	0	0	0	0	0	0	0	0	0	0	0	0	0	0	0
SIC5	AA	BB	0	0	0	0	0	0	0	0	0	0	0	0	0	0	0	0	0	0	0	0	0	0	0	0	0
SIC5	AA	B	0	0	0	0	0	0	0	0	0	0	0	0	0	0	0	0	0	0	0	0	0	0	0	0	0
SIC5	AA	CCC/C	0	0	0	0	0	0	0	0	0	0	0	0	0	0	0	0	0	0	0	0	0	0	0	0	0
SIC5	AA	D	0	0	0	0	0	0	0	0	0	0	0	0	0	0	0	0	0	0	0	0	0	0	0	0	0
SIC5	A	AAA	0	0	0	0	0	0	0	0	0	0	0	0	0	0	0	0	0	0	0	0	0	0	0	0	0
SIC5	A	AA	0	0	0	1	0	0	0	0	0	0	0	0	0	0	0	0	0	0	0	0	2	0	0	0	0
SIC5	A	A	21	23	24	24	20	19	19	18	19	46	47	51	45	46	37	35	35	33	33	29	24	25	22	19	12
SIC5	A	BBB	3	1	2	1	1	0	2	1	3	7	6	5	5	5	3	9	7	4	0	2	4	0	4	0	1
SIC5	A	BB	0	0	0	0	0	0	0	0	0	0	0	0	0	0	0	0	0	0	0	0	0	0	0	0	0
SIC5	A	B	0	0	0	0	0	0	0	0	0	0	0	0	0	0	0	0	0	0	0	0	0	0	0	0	0
SIC5	A	CCC/C	0	0	0	0	0	0	0	0	0	0	0	0	0	0	0	0	0	0	0	0	0	0	0	0	0
SIC5	A	D	0	0	0	0	0	0	0	0	0	0	0	0	0	0	0	0	0	0	0	0	0	0	0	0	0
SIC5	BBB	AAA	0	0	0	0	0	0	0	0	0	0	0	0	0	0	0	0	0	0	0	0	0	0	0	0	0
SIC5	BBB	AA	0	0	0	0	0	0	0	0	0	0	0	0	0	0	0	0	0	0	0	0	0	0	0	0	0
SIC5	BBB	A	0	3	0	2	6	2	0	2	0	0	6	3	1	0	0	2	2	2	3	1	1	0	0	0	0
SIC5	BBB	BBB	43	50	48	44	45	51	52	48	47	86	90	91	82	84	69	49	41	34	29	24	19	21	12	6	1
SIC5	BBB	BB	2	0	1	2	2	1	2	2	3	10	5	2	8	5	9	5	2	1	1	2	4	0	0	0	0
SIC5	BBB	B	1	0	0	0	0	0	0	0	0	0	1	1	1	0	0	1	0	0	1	0	0	0	0	0	0
SIC5	BBB	CCC/C	0	0	0	0	0	0	0	0	0	0	0	0	0	0	0	0	0	0	0	0	0	0	0	0	0
SIC5	BBB	D	0	0	0	0	0	0	0	1	0	0	0	0	0	0	0	0	0	0	0	0	0	0	0	0	0
SIC5	BB	AAA	0	0	0	0	0	0	0	0	0	0	0	0	0	1	0	0	0	0	0	0	0	0	0	0	0
SIC5	BB	AA	0	0	0	0	0	0	0	0	0	0	0	0	0	0	0	0	0	0	0	0	0	0	0	0	0
SIC5	BB	A	0	0	0	0	0	0	0	1	0	0	0	0	0	0	1	0	0	0	0	0	0	0	0	0	0
SIC5	BB	BBB	2	0	2	2	2	1	1	5	1	4	5	5	0	5	0	3	0	3	3	0	1	2	1	0	1
SIC5	BB	BB	38	35	31	29	30	27	26	25	25	66	69	69	63	65	61	51	43	31	19	14	10	12	7	6	3
SIC5	BB	B	1	0	1	2	3	3	4	5	2	5	15	7	12	4	8	3	4	3	3	2	2	1	1	0	0
SIC5	BB	CCC/C	0	0	0	1	0	0	0	0	0	0	0	0	1	0	0	0	0	0	0	0	0	0	0	0	0
SIC5	BB	D	0	0	0	0	0	0	0	0	0	0	1	0	1	1	1	0	0	0	0	0	0	0	0	0	0
SIC5	B	AAA	0	0	0	0	0	0	0	0	0	0	0	0	0	0	0	0	0	0	0	0	0	0	0	0	0
SIC5	B	AA	0	0	0	0	0	0	0	0	0	0	0	0	0	0	0	0	0	0	0	0	0	0	0	0	0
SIC5	B	A	0	0	0	0	0	0	0	0	0	0	0	0	0	0	0	0	0	0	0	0	0	0	0	0	0
SIC5	B	BBB	1	0	0	0	0	0	0	0	0	0	0	0	0	0	0	0	0	0	0	0	0	0	0	1	0
SIC5	B	BB	1	2	1	2	3	5	0	2	2	6	3	10	3	3	2	2	4	5	2	0	0	0	2	0	0
SIC5	B	B	48	53	51	46	43	38	34	29	27	94	70	53	48	58	59	62	56	40	26	21	17	12	3	2	2
SIC5	B	CCC/C	6	1	2	1	0	0	0	2	3	3	2	4	5	7	6	3	0	1	0	0	0	0	0	0	0
SIC5	B	D	1	0	1	0	1	0	1	0	0	2	3	0	3	2	5	3	4	0	0	0	0	0	0	0	0
SIC5	CCC/C	AAA	0	0	0	0	0	0	0	0	0	0	0	0	0	0	0	0	0	0	0	0	0	0	0	0	0
SIC5	CCC/C	AA	0	0	0	0	0	0	0	0	0	0	0	0	0	0	0	0	0	0	0	0	0	0	0	0	0
SIC5	CCC/C	A	0	0	0	0	0	0	0	0	0	0	0	0	0	0	0	0	0	0	0	0	0	0	0	0	0
SIC5	CCC/C	BBB	0	0	0	0	0	0	0	0	0	0	0	0	0	0	0	0	0	0	0	0	0	0	0	0	0
SIC5	CCC/C	BB	0	0	0	0	0	0	0	0	0	0	0	0	0	0	0	0	0	0	0	0	0	0	0	0	0
SIC5	CCC/C	B	0	1	0	1	0	0	1	0	0	0	1	1	0	0	0	0	1	0	0	0	0	0	0	0	0
SIC5	CCC/C	CCC/C	2	4	2	0	1	1	1	1	1	3	5	3	2	3	1	0	0	0	0	0	0	0	0	0	0
SIC5	CCC/C	D	1	1	0	1	0	2	1	3	0	2	0	5	7	3	2	0	0	0	0	0	0	0	0	0	0
SIC6	AAA	AAA	4	11	13	15	17	17	17	25	24	125	127	192	166	177	204	227	234	187	142	115	102	92	95	80	35
SIC6	AAA	AA	0	2	3	2	2	1	8	1	0	3	63	5	14	52	41	26	5	21	10	5	14	8	2	9	1
SIC6	AAA	A	1	0	0	0	0	0	0	0	0	1	1	0	1	0	0	1	2	2	0	3	0	0	0	0	1
SIC6	AAA	BBB	1	0	0	0	0	0	0	0	0	0	0	0	0	0	0	0	0	0	0	1	0	0	0	0	0
SIC6	AAA	BB	0	0	0	0	0	0	0	0	0	0	0	0	0	0	0	0	0	0	0	0	0	0	0	0	0
SIC6	AAA	B	0	0	0	0	0	0	0	0	0	0	0	0	0	0	0	0	0	0	0	0	0	0	0	0	0
SIC6	AAA	CCC/C	0	0	0	0	0	0	0	0	0	0	0	0	0	0	0	0	0	0	0	0	0	0	0	0	0
SIC6	AAA	D	0	0	0	0	0	0	0	1	3	0	0	0	0	0	0	0	0	0	0	0	0	0	0	0	0
SIC6	AA	AAA	2	0	0	1	0	1	0	0	2	9	0	0	13	0	5	5	8	9	4	7	1	5	1	1	0
SIC6	AA	AA	209	373	371	370	90	128	121	136	136	730	619	628	640	717	861	860	764	608	429	342	274	253	232	173	67
SIC6	AA	A	2	3	3	10	40	8	30	33	4	14	28	39	94	213	125	33	45	45	33	19	30	26	9	18	20
SIC6	AA	BBB	0	0	0	2	1	0	0	0	0	0	7	1	0	19	2	1	0	1	2	0	0	1	2	2	1
SIC6	AA	BB	0	0	0	0	0	0	0	0	0	0	0	0	0	0	0	0	1	0	0	0	0	1	0	0	0
SIC6	AA	B	0	0	0	0	0	0	0	0	0	0	0	0	0	2	0	0	6	0	0	0	0	0	0	0	0
SIC6	AA	CCC/C	0	0	0	0	0	0	0	1	0	0	0	0	0	0	0	0	0	0	0	0	0	2	0	0	0
SIC6	AA	D	0	0	0	0	0	0	0	1	0	0	0	0	0	0	0	0	1	0	0	0	0	0	0	0	0
SIC6	A	AAA	0	0	0	0	0	0	0	0	0	0	1	0	0	0	5	2	2	9	3	5	0	0	0	1	0
SIC6	A	AA	5	1	1	2	294	0	0	8	20	115	26	24	13	9	28	54	67	81	52	75	16	8	4	0	1
SIC6	A	A	270	384	362	344	321	622	581	551	553	1364	1332	1241	1168	1147	1109	1025	908	755	575	510	322	231	185	131	67
SIC6	A	BBB	28	3	6	26	19	6	32	14	3	22	26	31	104	104	62	70	49	61	119	78	9	14	8	4	11
SIC6	A	BB	0	0	0	0	1	0	0	1	0	3	0	0	1	9	4	3	1	5	1	0	0	0	0	0	3
SIC6	A	B	0	0	0	0	0	0	0	0	0	0	0	0	1	5	0	0	7	1	0	1	0	0	0	0	0
SIC6	A	CCC/C	0	0	0	0	0	0	0	0	0	0	0	0	0	0	1	0	4	0	0	0	0	1	0	0	1
SIC6	A	D	0	0	0	0	0	0	0	7	0	0	0	1	0	2	4	8	3	0	0	0	0	0	0	0	0
SIC6	BBB	AAA	0	0	0	0	0	0	0	0	0	0	0	0	0	0	3	1	0	9	3	7	3	3	0	1	0
SIC6	BBB	AA	0	0	0	0	0	1	0	0	1	1	2	0	0	3	4	2	11	21	13	9	30	4	9	4	0
SIC6	BBB	A	11	12	9	10	9	3	3	6	6	59	103	83	29	20	37	41	72	94	100	148	198	25	7	4	0
SIC6	BBB	BBB	187	231	227	204	188	194	166	164	149	604	618	708	701	972	923	809	682	633	495	441	419	566	472	223	12
SIC6	BBB	BB	1	4	11	13	8	5	8	5	3	6	24	34	44	50	28	39	56	36	81	73	86	83	51	31	2
SIC6	BBB	B	0	0	0	0	0	1	5	0	0	1	3	2	4	26	1	5	2	6	4	21	12	5	3	2	0
SIC6	BBB	CCC/C	0	0	0	0	0	0	2	0	0	0	0	1	0	4	4	2	1	0	0	0	1	0	0	0	0
SIC6	BBB	D	0	0	0	0	1	0	1	1	0	0	0	2	0	2	6	5	2	0	0	0	0	0	0	0	0
SIC6	BB	AAA	0	0	0	0	0	0	0	0	0	0	0	0	0	0	0	0	0	0	0	1	1	1	0	2	0
SIC6	BB	AA	0	0	0	0	0	0	0	0	0	1	1	1	0	3	3	7	3	8	4	1	3	1	2	6	0
SIC6	BB	A	0	0	0	0	1	0	0	0	0	0	3	1	1	3	0	1	6	20	11	11	58	1	2	1	0
SIC6	BB	BBB	7	9	6	2	7	4	1	2	4	22	29	18	12	10	22	19	48	47	103	131	158	118	106	190	1
SIC6	BB	BB	61	79	72	57	45	49	42	39	39	176	181	183	167	357	344	293	227	220	162	157	162	296	322	279	4
SIC6	BB	B	2	8	2	7	5	3	1	4	3	6	8	7	21	14	16	23	15	19	21	32	46	40	46	40	0
SIC6	BB	CCC/C	0	1	0	0	0	1	0	2	0	1	5	1	1	3	13	2	4	3	1	3	5	0	1	1	0
SIC6	BB	D	0	0	0	0	0	3	1	0	0	0	1	9	2	4	4	5	3	2	0	0	0	0	0	1	0
SIC6	B	AAA	0	0	0	0	0	0	0	0	0	0	0	0	0	0	0	1	0	0	0	1	6	0	0	0	0
SIC6	B	AA	0	1	0	0	0	0	0	0	0	0	0	0	0	0	1	6	0	3	2	1	0	0	0	0	0
SIC6	B	A	0	0	0	0	0	0	0	0	0	0	0	3	0	0	0	2	1	10	6	6	1	0	0	1	0
SIC6	B	BBB	1	0	0	0	0	0	0	0	0	0	0	0	0	1	3	2	5	9	5	22	40	4	6	0	0
SIC6	B	BB	8	7	5	3	4	2	0	0	3	16	13	16	14	5	15	14	18	24	57	54	59	42	43	89	1
SIC6	B	B	49	71	57	42	31	25	18	22	15	72	64	72	63	146	140	106	89	91	88	77	79	167	139	109	2
SIC6	B	CCC/C	4	1	2	2	1	2	3	8	0	4	4	2	3	5	6	11	3	6	15	11	31	1	0	0	0
SIC6	B	D	0	3	1	1	0	0	7	0	0	4	0	2	12	11	7	12	7	1	0	0	1	0	0	1	0
SIC6	CCC/C	AAA	0	0	0	0	0	0	0	0	0	0	0	0	0	0	0	0	0	1	0	0	0	0	0	0	1
SIC6	CCC/C	AA	0	0	0	0	0	0	0	0	0	0	0	0	0	0	0	0	0	0	0	0	0	0	0	0	0
SIC6	CCC/C	A	0	0	0	0	0	0	0	0	0	0	0	0	0	0	0	0	0	0	0	1	0	0	0	0	0
SIC6	CCC/C	BBB	0	0	0	0	0	0	0	0	0	0	0	0	0	0	0	0	2	0	0	0	0	0	0	0	0
SIC6	CCC/C	BB	0	0	0	0	0	0	0	0	0	0	1	0	0	2	0	0	1	8	0	8	0	0	1	0	0
SIC6	CCC/C	B	0	0	2	3	6	1	0	0	3	0	2	1	1	2	2	7	5	1	13	28	3	1	1	0	0
SIC6	CCC/C	CCC/C	6	10	9	9	8	9	6	4	5	23	17	18	20	45	43	28	24	30	22	21	5	4	1	0	0
SIC6	CCC/C	D	4	1	0	2	2	4	8	4	0	1	0	4	6	13	8	6	4	0	0	0	0	0	0	1	0
SIC7	AAA	AAA	1	1	2	2	3	3	3	2	2	4	4	4	4	2	2	2	2	1	1	0	0	0	0	1	1
SIC7	AAA	AA	0	1	0	0	0	0	0	0	2	0	0	0	0	0	0	0	0	0	0	0	0	0	0	0	0
SIC7	AAA	A	0	0	0	0	0	0	0	0	0	0	0	0	0	0	0	0	0	0	0	0	0	0	1	0	0
SIC7	AAA	BBB	0	0	0	1	0	0	0	0	0	0	0	0	0	0	0	0	0	0	0	0	0	0	0	0	0
SIC7	AAA	BB	0	0	0	0	0	0	0	0	0	0	0	0	0	0	0	0	0	0	0	0	0	0	0	0	0
SIC7	AAA	B	0	0	0	0	0	0	0	0	0	0	0	0	0	0	0	0	0	0	0	0	0	0	0	0	0
SIC7	AAA	CCC/C	0	0	0	0	0	0	0	0	0	0	0	0	0	0	0	0	0	0	0	0	0	0	0	0	0
SIC7	AAA	D	0	0	0	0	0	0	0	0	0	0	0	0	0	0	0	0	0	0	0	0	0	0	0	0	0
SIC7	AA	AAA	0	0	0	0	0	0	0	1	0	1	0	0	0	2	0	0	0	1	0	0	0	0	0	0	0
SIC7	AA	AA	4	16	16	17	18	18	17	17	15	21	22	22	22	15	14	13	12	10	10	8	9	9	8	6	6
SIC7	AA	A	1	0	0	0	0	0	1	1	0	1	1	1	0	0	1	0	1	0	0	2	0	0	0	0	1
SIC7	AA	BBB	0	0	2	0	0	0	0	0	0	0	0	0	0	3	0	0	0	0	1	0	0	0	0	0	0
SIC7	AA	BB	0	0	0	0	0	0	0	0	0	0	0	0	0	0	0	0	0	0	0	0	0	0	0	0	0
SIC7	AA	B	0	0	0	0	0	0	0	0	0	0	0	0	0	0	0	0	0	0	0	0	0	0	0	0	0
SIC7	AA	CCC/C	0	0	0	0	0	0	0	0	0	0	0	0	0	0	0	0	0	0	0	0	0	0	0	0	0
SIC7	AA	D	0	0	0	0	0	0	0	0	0	0	0	0	0	0	0	0	0	0	0	0	0	0	0	0	0
SIC7	A	AAA	0	0	0	0	0	0	0	0	0	0	0	0	0	0	0	0	0	0	0	0	0	0	0	0	0
SIC7	A	AA	1	0	0	1	0	0	0	1	1	0	0	1	0	0	0	1	0	0	0	1	0	0	0	1	0
SIC7	A	A	8	12	10	16	18	18	20	18	19	45	36	38	35	39	36	35	26	27	27	19	16	16	8	7	4
SIC7	A	BBB	0	0	6	1	1	3	1	1	1	2	0	2	4	3	6	1	4	3	3	1	1	0	0	1	0
SIC7	A	BB	0	0	0	0	0	0	0	0	0	0	0	0	0	0	0	0	0	0	0	0	0	0	0	0	0
SIC7	A	B	0	0	0	0	0	0	0	0	1	0	0	0	0	0	0	0	0	0	0	0	0	0	0	0	0
SIC7	A	CCC/C	0	0	0	0	0	0	0	0	0	0	0	0	0	0	0	0	0	0	0	0	0	0	0	0	0
SIC7	A	D	0	0	0	0	0	0	0	0	0	0	0	0	0	0	0	0	0	0	0	0	0	0	0	0	0
SIC7	BBB	AAA	0	0	0	0	0	0	0	0	0	0	0	0	0	0	0	0	0	0	0	1	0	0	0	0	0
SIC7	BBB	AA	0	0	0	0	0	0	0	0	0	0	0	0	0	0	0	0	0	0	0	0	0	0	0	0	0
SIC7	BBB	A	0	0	2	0	0	0	0	1	0	1	7	0	1	0	7	2	4	0	1	4	3	1	3	0	1
SIC7	BBB	BBB	70	73	67	65	62	53	47	42	38	72	78	83	70	76	63	57	49	38	26	16	17	11	7	8	7
SIC7	BBB	BB	1	0	2	1	1	1	0	2	1	10	4	2	16	3	4	2	0	3	0	1	0	0	2	0	0
SIC7	BBB	B	0	0	0	0	0	0	0	0	4	2	2	0	0	1	0	1	0	0	0	0	0	0	0	0	0
SIC7	BBB	CCC/C	0	0	0	0	0	0	0	0	0	0	0	0	0	0	0	0	0	0	0	0	0	0	0	0	0
SIC7	BBB	D	0	0	0	0	0	0	0	0	0	0	0	0	0	1	0	0	0	0	0	0	0	0	0	0	0
SIC7	BB	AAA	0	0	0	0	0	0	0	0	0	0	0	0	0	0	0	0	0	0	0	0	0	0	0	0	0
SIC7	BB	AA	0	0	0	0	0	0	0	0	0	0	0	0	0	0	0	0	0	0	0	0	0	0	0	0	0
SIC7	BB	A	0	0	0	0	0	0	0	0	0	0	0	0	0	0	0	0	0	0	0	0	0	0	0	0	0
SIC7	BB	BBB	2	3	0	2	2	1	2	1	0	6	5	4	3	1	4	1	1	4	1	2	0	6	2	0	0
SIC7	BB	BB	54	58	51	46	49	44	44	45	47	93	84	94	76	69	64	58	49	27	28	19	19	13	10	7	4
SIC7	BB	B	5	3	2	5	4	2	9	3	1	4	7	6	7	8	7	6	7	7	5	1	0	0	0	0	0
SIC7	BB	CCC/C	0	0	0	0	0	0	0	0	0	1	0	0	0	0	0	2	0	0	0	0	0	0	0	0	0
SIC7	BB	D	0	0	0	0	0	1	1	0	0	0	0	0	1	2	2	1	1	0	0	0	0	0	0	0	0
SIC7	B	AAA	0	0	0	0	0	0	0	0	0	0	0	0	0	0	0	0	0	0	0	0	0	0	0	0	0
SIC7	B	AA	0	0	0	0	0	0	0	0	0	0	0	0	0	0	0	0	0	0	0	0	0	0	0	0	0
SIC7	B	A	0	0	0	0	0	0	0	0	0	0	0	0	0	0	0	1	0	0	0	0	0	0	0	0	0
SIC7	B	BBB	0	0	0	0	0	1	0	0	1	0	0	0	0	0	0	2	0	0	0	0	1	0	0	0	0
SIC7	B	BB	4	4	8	3	4	2	3	3	1	11	16	1	8	6	9	3	2	5	1	4	2	1	1	0	0
SIC7	B	B	64	79	71	74	70	66	56	57	48	148	119	99	73	71	77	79	69	48	23	10	10	8	3	0	0
SIC7	B	CCC/C	4	2	3	4	4	5	5	2	1	6	2	0	2	4	14	5	4	0	0	0	0	0	0	0	2
SIC7	B	D	2	1	1	0	3	1	3	3	0	1	2	3	2	3	7	6	5	0	0	0	0	0	0	0	0
SIC7	CCC/C	AAA	0	0	0	0	0	0	0	0	0	0	0	0	0	0	0	0	0	0	0	0	0	0	0	0	0
SIC7	CCC/C	AA	0	0	0	0	0	0	0	0	0	0	0	0	0	0	0	0	0	0	0	0	0	0	0	0	0
SIC7	CCC/C	A	0	0	0	0	0	0	0	0	0	0	0	0	0	0	0	0	0	0	0	0	0	0	0	0	0
SIC7	CCC/C	BBB	0	0	0	0	0	0	0	0	0	0	0	0	0	0	0	0	0	0	0	0	0	0	0	0	0
SIC7	CCC/C	BB	0	0	0	0	0	0	0	0	0	0	0	0	0	0	1	0	0	0	0	1	0	0	0	2	0
SIC7	CCC/C	B	0	1	2	1	1	4	2	0	1	1	0	1	2	2	1	0	0	0	0	0	0	0	1	1	0
SIC7	CCC/C	CCC/C	3	5	3	5	5	2	1	2	1	4	5	4	7	10	8	3	0	0	0	0	1	1	1	2	2
SIC7	CCC/C	D	3	2	4	3	3	4	5	1	1	0	0	1	2	4	3	3	1	0	0	0	0	0	0	0	0
